# Supplementary material for: Effects of Hydroxyethyl Cellulose and Sulfated Rice Bran Polysaccharide Coating on Quality Maintenance of Cherry Tomatoes during Cold Storage
Source: Foods. 2023 Aug 22;12(17):3156. doi: 10.3390/foods12173156 (PMC10486926; doi:10.3390/foods12173156)
Supplement: Supplementary file 1 [file foods-12-03156-s001.zip]

Archive with 1 entries (1 files):
- foods-2459561-supplementary.pdf
